# Supplementary material for: ﻿Studies on Typhonium (Araceae) of Thailand I: Typhoniumvinicolor, a new species from Khon Kaen Province, Northeastern Thailand
Source: PhytoKeys. 2024 Sep 3;246:189–95. doi: 10.3897/phytokeys.246.128778 (PMC11387835; doi:10.3897/phytokeys.246.128778)
Supplement: XML Treatment for Typhonium vinicolor [file phytokeys.246.128778-treatment1.xml]

<!DOCTYPE tp:taxon-treatment
  PUBLIC "-//TaxonX//DTD Taxonomic Treatment Publishing DTD v0 20100105//EN" "tax-treatment-NSO.dtd">
<tp:taxon-treatment xmlns:tp="http://www.plazi.org/taxpub"><tp:treatment-meta><kwd-group><label>Taxon classification</label><kwd>
              <named-content content-type="kingdom">Plantae</named-content>
            </kwd><kwd>
              <named-content content-type="order">Alismatales</named-content>
            </kwd><kwd>
              <named-content content-type="family">Araceae</named-content>
            </kwd></kwd-group><mixed-citation publication-type="journal"><person-group><name><surname>Saensouk</surname><given-names>Piyaporn</given-names></name><name><surname>Saensouk</surname><given-names>Surapon</given-names></name><name><surname>Hein</surname><given-names>Khant Zaw</given-names></name><name><surname>Boonma</surname><given-names>Thawatphong</given-names></name><name><surname>Sengthong</surname><given-names>Anousone</given-names></name><name><surname>Rakarcha</surname><given-names>Sarayut</given-names></name></person-group><article-title>﻿Studies on <italic><tp:taxon-name><tp:taxon-name-part taxon-name-part-type="genus" reg="Typhonium">Typhonium</tp:taxon-name-part></tp:taxon-name></italic> (<tp:taxon-name><tp:taxon-name-part taxon-name-part-type="family">Araceae</tp:taxon-name-part></tp:taxon-name>) of Thailand I: <italic><tp:taxon-name><tp:taxon-name-part taxon-name-part-type="genus" reg="Typhonium">Typhonium</tp:taxon-name-part><tp:taxon-name-part taxon-name-part-type="species" reg="vinicolor">vinicolor</tp:taxon-name-part></tp:taxon-name></italic>, a new species from Khon Kaen Province, Northeastern Thailand</article-title><source>PhytoKeys</source><day>03</day><month>09</month><year>2024</year><volume>246</volume><fpage>189</fpage><lpage>195</lpage><pub-id pub-id-type="doi">10.3897/phytokeys.246.128778</pub-id></mixed-citation></tp:treatment-meta><tp:nomenclature><label>﻿</label><tp:taxon-name>
            <object-id xmlns:xlink="http://www.w3.org/1999/xlink" content-type="arpha" xlink:type="simple">F11E32F7-7B4C-58DE-9C5D-E0728A1BF694</object-id>
            <tp:taxon-name-part taxon-name-part-type="genus" reg="Typhonium">Typhonium</tp:taxon-name-part>
            <tp:taxon-name-part taxon-name-part-type="species" reg="vinicolor">vinicolor</tp:taxon-name-part>
            <object-id xmlns:xlink="http://www.w3.org/1999/xlink" content-type="ipni" xlink:type="simple">urn:lsid:ipni.org:names:77347851-1</object-id>
          </tp:taxon-name><tp:taxon-authority>P.Saensouk, K.Z.Hein &amp; Saensouk</tp:taxon-authority><tp:taxon-status xmlns:xlink="http://www.w3.org/1999/xlink" xlink:type="simple">sp. nov.</tp:taxon-status><xref ref-type="fig" rid="F1">Fig. 1</xref></tp:nomenclature><tp:treatment-sec sec-type="material" id="SECID0EWGAC"><title>Type.</title><p>Thailand • Northeastern – Khon Kaen Province, 13 May 2023, <italic>Surapon Ara001</italic> (holotype KKU!; isotypes FOF!, MSU!).</p><fig id="F1" position="float" orientation="portrait"><object-id xmlns:xlink="http://www.w3.org/1999/xlink" content-type="doi" xlink:type="simple">10.3897/phytokeys.246.128778.figure1</object-id><object-id xmlns:xlink="http://www.w3.org/1999/xlink" content-type="arpha" xlink:type="simple">150203CD-9E9B-5831-AB24-8BC0EBA05C18</object-id><label>Figure 1.</label><caption><p><italic><tp:taxon-name><tp:taxon-name-part taxon-name-part-type="genus" reg="Typhonium">Typhonium</tp:taxon-name-part><tp:taxon-name-part taxon-name-part-type="species" reg="vinicolor">vinicolor</tp:taxon-name-part></tp:taxon-name></italic><bold>A</bold> plant in habitat <bold>B</bold> excavated flowering plants <bold>C</bold> leaf blade (left showing adaxial surface, right showing abaxial surface) <bold>D</bold> inflorescence at pistillate anthesis, nearside spathe artificially removed <bold>E</bold> spadix at pistillate anthesis, nearside spathe artificially removed. Photos by: Surapon Saensouk and Thawatphong Boonma.</p></caption><graphic xmlns:xlink="http://www.w3.org/1999/xlink" xlink:href="phytokeys-246-189_article-128778__-g001.jpg" position="float" orientation="portrait" xlink:type="simple" id="oo_1127252.jpg"><uri content-type="original_file" xlink:type="simple">https://binary.pensoft.net/fig/1127252</uri></graphic></fig></tp:treatment-sec><tp:treatment-sec sec-type="diagnosis" id="SECID0EAIAC"><title>Diagnosis.</title><p><italic><tp:taxon-name><tp:taxon-name-part taxon-name-part-type="genus" reg="Typhonium">Typhonium</tp:taxon-name-part><tp:taxon-name-part taxon-name-part-type="species" reg="vinicolor">vinicolor</tp:taxon-name-part></tp:taxon-name></italic> is easily distinguishable from the other <italic><tp:taxon-name><tp:taxon-name-part taxon-name-part-type="genus" reg="Typhonium">Typhonium</tp:taxon-name-part></tp:taxon-name></italic> species by having narrowly elliptic to elliptic-lanceolate leaf blades with a reddish-purple abaxial surface. An only exception is <italic><tp:taxon-name><tp:taxon-name-part taxon-name-part-type="genus" reg="Typhonium">T.</tp:taxon-name-part><tp:taxon-name-part taxon-name-part-type="species" reg="laoticum">laoticum</tp:taxon-name-part></tp:taxon-name></italic> Gagnep. (<xref ref-type="bibr" rid="B5">Gagnepain 1942</xref>), which shows similar leaf blades. However, <italic><tp:taxon-name><tp:taxon-name-part taxon-name-part-type="genus" reg="Typhonium">T.</tp:taxon-name-part><tp:taxon-name-part taxon-name-part-type="species" reg="vinicolor">vinicolor</tp:taxon-name-part></tp:taxon-name></italic> differs from <italic><tp:taxon-name><tp:taxon-name-part taxon-name-part-type="genus" reg="Typhonium">T.</tp:taxon-name-part><tp:taxon-name-part taxon-name-part-type="species" reg="laoticum">laoticum</tp:taxon-name-part></tp:taxon-name></italic> by its reddish-purple abaxial surface of leaf blades (<italic>vs.</italic> pale green), white or pale green spathe with dark purple mottling externally (<italic>vs.</italic> pink spathe with brown mottling externally), pistillate zone with 5–6 pistil rows (<italic>vs.</italic> 2–3 pistil rows), and staminodes more or less loosely arranged in 4–5 spirals (<italic>vs.</italic> staminodes densely arranged in 2–3 spirals).</p></tp:treatment-sec><tp:treatment-sec sec-type="description" id="SECID0EFKAC"><title>Description.</title><p>Small, deciduous, herbs, to 15 cm tall. <bold><italic>Stem</italic></bold> hypogeal, subglobose or depressed globose tuber, 1.2–1.5 cm in diameter, externally pale brown, internally white. <bold><italic>Roots</italic></bold> filiform, 0.6–1.0 mm in diameter, white. <bold><italic>Leaves</italic></bold> 1–2(–3) together; <bold><italic>petioles</italic></bold> 6.5–8.5 cm long, ca. 0.2 cm in diameter, erect, slender, terete, glabrous, basal subterranean portion white, upper aerial portion pale green with numerous longitudinal dark purple striations and spots; <bold><italic>petiolar sheath</italic></bold> 2.5–3.0 cm long, ca. 1/3 of petiole length; <bold><italic>leaf blade</italic></bold> 8.0–13.0 × 1.8–4.2 cm, narrowly elliptic to elliptic-lanceolate, or elliptic-oblanceolate, chartaceous, adaxially medium green, abaxially reddish-purple, glabrous on both sides, base cuneate or obtuse, margin entire, apex acute and mucronate, mucro ca. 1 mm long; <bold><italic>midrib</italic></bold> adaxially impressed, abaxially raised, rounded, 1.5–1.8 mm wide at the base, ca. 1.0 mm wide at center, then narrowing towards blade apex; <bold><italic>primary lateral veins</italic></bold> 5–7 per side, adaxially impressed, abaxially raised, diverging from the midrib at 15–30°, anastomosing at 0.5–1.5 mm from margin into an intramarginal collective vein; <bold><italic>higher order venation</italic></bold> reticulate. <bold><italic>Inflorescence</italic></bold> solitary, subtended by a cataphyll; <bold><italic>cataphyll</italic></bold> up to 3.0 cm long, linear-lanceolate, membranous, semi-hyaline, greenish white or white, later withering brown; <bold><italic>peduncle</italic></bold> 2.8–3.2 cm long, ca. 0.2 cm in diameter, almost entirely subterranean, white, terete, glabrous; <bold><italic>spathe</italic></bold> 8.5–9.5 cm long, strongly differentiated into a spathe tube and a spathe limb by a constriction; <bold><italic>spathe tube</italic></bold> ca. 1.2 cm long, 0.6–0.7 cm in diameter, convolute, ellipsoid-ovoid, externally white or greenish white with a dense dark purple mottling, internally greenish white; <bold><italic>spathe limb</italic></bold> 7.3–8.3 cm long, 0.6–0.7 cm in diameter at base, linear-lanceolate, tapering towards apex, externally green or yellowish-green with dark purple mottling, internally pale yellowish green, basal part of limb shortly convolute and erect, upper part reflexed and then strongly coiled at anthesis, apex narrowly acute. <bold><italic>Spadix</italic></bold> sessile, 8.0–9.0 cm long, nearly as long as or shorter than spathe; <bold><italic>pistillate zone</italic></bold> ca. 2 mm long, ca. 3 mm in diameter at the base, shortly conical, with 5–6 rows of congested pistils; <bold><italic>ovary</italic></bold> ca. 0.7 mm high, ca. 0.5 mm in diameter, obovoid, white, unilocular with one basal ovule held obliquely on a funicle, on a basal placenta; <bold><italic>style</italic></bold> very short, ca. 0.1 mm high, ca. 2.5 mm in diameter; <bold><italic>stigma</italic></bold> ca. 0.3 mm in diameter, discoid, red, papillate; <bold><italic>sterile interstice</italic></bold> between pistillate and staminate zones 0.8–1.0 cm long, ca. 0.1 cm in diameter, upper part naked, terete, glabrous, glossy white, lower ca. 0.2 cm covered with 4–5 spirals of staminodes; <bold><italic>staminodes</italic></bold> 1.2–1.5 mm long, 0.5–0.7 mm in diameter at widest point, clavate-fusiform, shortly beaked with acute apex, free, slightly distant from each other, perpendicular to the spadix axis or slightly curved downwards, glabrous, yellow; <bold><italic>staminate zone</italic></bold> 0.7–1.0 cm long, ca. 0.3 cm in diameter, cylindric; <bold><italic>stamens</italic></bold> congested, not ostensibly arranged into staminate flowers, irregularly 4-lobed, 0.6–0.7 mm in diameter, pink or yellow, dehiscing by an apical pore; <bold><italic>appendix</italic></bold> sessile, 6.2–7.0 cm long, 1.5–2.0 mm in diameter, narrowly elongate-conical, tapering towards apex, erect or weakly arching, glabrous, ivory-colored, base slightly attenuate, apex acute. <bold><italic>Infructescence</italic></bold> not seen.</p></tp:treatment-sec><tp:treatment-sec sec-type="etymology" id="SECID0E5MAC"><title>Etymology.</title><p>The specific epithet is derived from the Latin “<italic><tp:taxon-name><tp:taxon-name-part taxon-name-part-type="genus" reg="Typhonium"/><tp:taxon-name-part taxon-name-part-type="species" reg="vinicolor">vinicolor</tp:taxon-name-part></tp:taxon-name></italic>” (wine-coloured), referring to the reddish-purple abaxial surface of the leaves.</p></tp:treatment-sec><tp:treatment-sec sec-type="Proposed vernacular name" id="SECID0EONAC"><title>Proposed vernacular name.</title><p>Uttapit-See-Wine.</p></tp:treatment-sec><tp:treatment-sec sec-type="phenology" id="SECID0ETNAC"><title>Phenology.</title><p>Flowering time in May.</p></tp:treatment-sec><tp:treatment-sec sec-type="distribution" id="SECID0EYNAC"><title>Distribution and habitat.</title><p>The newly discovered species is found exclusively at its type locality in Khon Kaen Province (Northeastern Thailand). It thrives in shaded to semi-shaded areas of tropical deciduous forests at elevations ranging from 200 to 250 m a.s.l. The species shows optimal growth in sandy loam soil mixed with rocks.</p></tp:treatment-sec><tp:treatment-sec sec-type="conservation status" id="SECID0E4NAC"><title>Conservation status.</title><p>This new species is known exclusively from its type locality, and no sufficient information there is regarding potential threats to its habitat. In accordance with the Red List criteria of the IUCN Standards and Petitions Subcommittee (2024), we propose classifying this species as ‘Data Deficient’ (<abbrev xmlns:xlink="http://www.w3.org/1999/xlink" xlink:title="Data Deficient" id="ABBRID0EDOAC" xlink:type="simple">DD</abbrev>). Further research is necessary, as there is inadequate information to assess the conservation status of this species. Currently, data is limited regarding its distribution, with no details on population size, trends, or potential threats to its habitat.</p></tp:treatment-sec><tp:treatment-sec sec-type="Taxonomic notes" id="SECID0EHOAC"><title>Taxonomic notes.</title><p>Based on overall morphology, this new species is also similar to <italic><tp:taxon-name><tp:taxon-name-part taxon-name-part-type="genus" reg="Typhonium">Typhonium</tp:taxon-name-part><tp:taxon-name-part taxon-name-part-type="species" reg="griseum">griseum</tp:taxon-name-part></tp:taxon-name></italic> Hett. &amp; Sookch. (<xref ref-type="bibr" rid="B12">Hetterscheid et al. 2001</xref>), which is a sister species of <italic><tp:taxon-name><tp:taxon-name-part taxon-name-part-type="genus" reg="Typhonium">T.</tp:taxon-name-part><tp:taxon-name-part taxon-name-part-type="species" reg="laoticum">laoticum</tp:taxon-name-part></tp:taxon-name></italic> (<xref ref-type="bibr" rid="B14">Low et al. 2020</xref>). But <italic><tp:taxon-name><tp:taxon-name-part taxon-name-part-type="genus" reg="Typhonium">T.</tp:taxon-name-part><tp:taxon-name-part taxon-name-part-type="species" reg="vinicolor">vinicolor</tp:taxon-name-part></tp:taxon-name></italic> is strikingly different from <italic><tp:taxon-name><tp:taxon-name-part taxon-name-part-type="genus" reg="Typhonium">T.</tp:taxon-name-part><tp:taxon-name-part taxon-name-part-type="species" reg="griseum">griseum</tp:taxon-name-part></tp:taxon-name></italic> in having the leaf blade base cuneate or obtuse (vs. with rounded posterior lobes), spadix nearly as long as, or shorter than, spathe (vs. longer than spathe), clavate-fusiform and yellow staminodes (vs. narrowly fusiform, sickle-shaped, white staminodes), longer staminate zone (ca. 1 cm vs. ca. 0.5 cm long), and erect or weakly arching, ivory-colored appendix (vs. strongly arching, pale brown appendix).</p><p>Regarding spathe and spadix structures, the new species also resembles <italic><tp:taxon-name><tp:taxon-name-part taxon-name-part-type="genus" reg="Typhonium">Typhonium</tp:taxon-name-part><tp:taxon-name-part taxon-name-part-type="species" reg="huense">huense</tp:taxon-name-part></tp:taxon-name></italic> V.D.Nguyen &amp; Croat (<xref ref-type="bibr" rid="B17">Nguyen and Croat 1997</xref>), <italic><tp:taxon-name><tp:taxon-name-part taxon-name-part-type="genus" reg="Typhonium">T.</tp:taxon-name-part><tp:taxon-name-part taxon-name-part-type="species" reg="lineare">lineare</tp:taxon-name-part></tp:taxon-name></italic> Hett. &amp; V.D.Nguyen (<xref ref-type="bibr" rid="B11">Hetterscheid and Nguyen 2001</xref>) and <italic><tp:taxon-name><tp:taxon-name-part taxon-name-part-type="genus" reg="Typhonium">T.</tp:taxon-name-part><tp:taxon-name-part taxon-name-part-type="species" reg="stigmatilobatum">stigmatilobatum</tp:taxon-name-part></tp:taxon-name></italic> V.D.Nguyen (<xref ref-type="bibr" rid="B16">Nguyen 2008</xref>) from Vietnam. However, the latter three species differ from <italic><tp:taxon-name><tp:taxon-name-part taxon-name-part-type="genus" reg="Typhonium">T.</tp:taxon-name-part><tp:taxon-name-part taxon-name-part-type="species" reg="vinicolor">vinicolor</tp:taxon-name-part></tp:taxon-name></italic> by having horizontally flexed spathe limb at anthesis (vs. only the upper part of spathe limb reflexed and then strongly coiled at anthesis in <italic><tp:taxon-name><tp:taxon-name-part taxon-name-part-type="genus" reg="Typhonium">T.</tp:taxon-name-part><tp:taxon-name-part taxon-name-part-type="species" reg="vinicolor">vinicolor</tp:taxon-name-part></tp:taxon-name></italic>) and strongly arching, dark brown or violet, stipitate appendix (vs. erect or weakly arching, ivory, sessile appendix in <italic><tp:taxon-name><tp:taxon-name-part taxon-name-part-type="genus" reg="Typhonium">T.</tp:taxon-name-part><tp:taxon-name-part taxon-name-part-type="species" reg="vinicolor">vinicolor</tp:taxon-name-part></tp:taxon-name></italic>). A more detailed comparison between <italic><tp:taxon-name><tp:taxon-name-part taxon-name-part-type="genus" reg="Typhonium">T.</tp:taxon-name-part><tp:taxon-name-part taxon-name-part-type="species" reg="vinicolor">vinicolor</tp:taxon-name-part></tp:taxon-name></italic> and its morphologically allied species is presented in Table <xref ref-type="table" rid="T1">1</xref>.</p><table-wrap id="T1" position="float" orientation="portrait"><label>Table 1.</label><caption><p>Morphological comparison of <italic><tp:taxon-name><tp:taxon-name-part taxon-name-part-type="genus" reg="Typhonium">Typhonium</tp:taxon-name-part><tp:taxon-name-part taxon-name-part-type="species" reg="vinicolor">vinicolor</tp:taxon-name-part></tp:taxon-name></italic> and its allied species, <italic><tp:taxon-name><tp:taxon-name-part taxon-name-part-type="genus" reg="Typhonium">T.</tp:taxon-name-part><tp:taxon-name-part taxon-name-part-type="species" reg="griseum">griseum</tp:taxon-name-part></tp:taxon-name></italic> (<xref ref-type="bibr" rid="B12">Hetterscheid et al. 2001</xref>), <italic><tp:taxon-name><tp:taxon-name-part taxon-name-part-type="genus" reg="Typhonium">T.</tp:taxon-name-part><tp:taxon-name-part taxon-name-part-type="species" reg="huense">huense</tp:taxon-name-part></tp:taxon-name></italic> (<xref ref-type="bibr" rid="B17">Nguyen and Croat 1997</xref>), <italic><tp:taxon-name><tp:taxon-name-part taxon-name-part-type="genus" reg="Typhonium">T.</tp:taxon-name-part><tp:taxon-name-part taxon-name-part-type="species" reg="laoticum">laoticum</tp:taxon-name-part></tp:taxon-name></italic> (<xref ref-type="bibr" rid="B5">Gagnepain 1942</xref>; <xref ref-type="bibr" rid="B3">Boyce et al. 2012</xref>), <italic><tp:taxon-name><tp:taxon-name-part taxon-name-part-type="genus" reg="Typhonium">T.</tp:taxon-name-part><tp:taxon-name-part taxon-name-part-type="species" reg="lineare">lineare</tp:taxon-name-part></tp:taxon-name></italic> (<xref ref-type="bibr" rid="B11">Hetterscheid and Nguyen 2001</xref>) and <italic><tp:taxon-name><tp:taxon-name-part taxon-name-part-type="genus" reg="Typhonium">T.</tp:taxon-name-part><tp:taxon-name-part taxon-name-part-type="species" reg="stigmatilobatum">stigmatilobatum</tp:taxon-name-part></tp:taxon-name></italic> (<xref ref-type="bibr" rid="B16">Nguyen 2008</xref>).</p></caption><table id="TID0E3VAE" rules="all"><tbody><tr><th rowspan="1" colspan="1"/><th rowspan="1" colspan="1">
                    <italic>
                      <tp:taxon-name><tp:taxon-name-part taxon-name-part-type="genus" reg="Typhonium">T.</tp:taxon-name-part><tp:taxon-name-part taxon-name-part-type="species" reg="griseum">griseum</tp:taxon-name-part></tp:taxon-name>
                    </italic>
                  </th><th rowspan="1" colspan="1">
                    <italic>
                      <tp:taxon-name><tp:taxon-name-part taxon-name-part-type="genus" reg="Typhonium">T.</tp:taxon-name-part><tp:taxon-name-part taxon-name-part-type="species" reg="huense">huense</tp:taxon-name-part></tp:taxon-name>
                    </italic>
                  </th><th rowspan="1" colspan="1">
                    <italic>
                      <tp:taxon-name><tp:taxon-name-part taxon-name-part-type="genus" reg="Typhonium">T.</tp:taxon-name-part><tp:taxon-name-part taxon-name-part-type="species" reg="laoticum">laoticum</tp:taxon-name-part></tp:taxon-name>
                    </italic>
                  </th><th rowspan="1" colspan="1">
                    <italic>
                      <tp:taxon-name><tp:taxon-name-part taxon-name-part-type="genus" reg="Typhonium">T.</tp:taxon-name-part><tp:taxon-name-part taxon-name-part-type="species" reg="lineare">lineare</tp:taxon-name-part></tp:taxon-name>
                    </italic>
                  </th><th rowspan="1" colspan="1">
                    <italic>
                      <tp:taxon-name><tp:taxon-name-part taxon-name-part-type="genus" reg="Typhonium">T.</tp:taxon-name-part><tp:taxon-name-part taxon-name-part-type="species" reg="stigmatilobatum">stigmatilobatum</tp:taxon-name-part></tp:taxon-name>
                    </italic>
                  </th><th rowspan="1" colspan="1">
                    <italic>
                      <tp:taxon-name><tp:taxon-name-part taxon-name-part-type="genus" reg="Typhonium">T.</tp:taxon-name-part><tp:taxon-name-part taxon-name-part-type="species" reg="vinicolor">vinicolor</tp:taxon-name-part></tp:taxon-name>
                    </italic>
                  </th></tr><tr><td rowspan="1" colspan="1">
                    <bold>Leaf blade</bold>
                  </td><td rowspan="1" colspan="1">orbicular, triangular cordate or narrowly ovate</td><td rowspan="1" colspan="1">triangular-cordate to deeply trilobed</td><td rowspan="1" colspan="1">lanceolate or elliptic-oblong</td><td rowspan="1" colspan="1">pedatisect with linear or linear-lanceolate lobes</td><td rowspan="1" colspan="1">deeply trilobed or pedatisect with ovate to oblong-ovate lobes</td><td rowspan="1" colspan="1">narrowly elliptic to elliptic-lanceolate</td></tr><tr><td rowspan="1" colspan="1">
                    <bold>Spathe tube</bold>
                  </td><td rowspan="1" colspan="1">ca. 1 cm long, externally dirty white with brownish-red spots</td><td rowspan="1" colspan="1">ca. 1.5 cm long, externally pale green with purplish violet spots</td><td rowspan="1" colspan="1">1.3–1.5 cm long, externally pink with brown striations and spots</td><td rowspan="1" colspan="1">up to 1.8 cm long, externally whitish-gray with blackish-gray striations and spots</td><td rowspan="1" colspan="1">ca. 1.3 cm long, externally pale green or dull white with black or brown spots</td><td rowspan="1" colspan="1">ca. 1.2 cm long, externally white or greenish-white with a dense dark purple mottling</td></tr><tr><td rowspan="1" colspan="1">
                    <bold>Spathe limb</bold>
                  </td><td rowspan="1" colspan="1">ca. 10<break/> times longer<break/> than spathe tube</td><td rowspan="1" colspan="1">ca. 6<break/> times longer<break/> than spathe tube</td><td rowspan="1" colspan="1">4–5 times longer<break/> than spathe tube</td><td rowspan="1" colspan="1">7–8 times longer<break/> than spathe tube</td><td rowspan="1" colspan="1">10–12 times longer<break/> than spathe tube</td><td rowspan="1" colspan="1">6–7 times longer<break/> than spathe tube</td></tr><tr><td rowspan="1" colspan="1">
                    <bold>Spadix</bold>
                  </td><td rowspan="1" colspan="1">longer than spathe, ca. 13 cm long</td><td rowspan="1" colspan="1">as long as or slightly longer than spathe, up to 11 cm long</td><td rowspan="1" colspan="1">shorter than the spathe, ca. 7 cm long</td><td rowspan="1" colspan="1">as long as or slightly shorter than spathe, up to 17 cm long</td><td rowspan="1" colspan="1">as long as spathe, up to 17 cm long</td><td rowspan="1" colspan="1">nearly as long as or shorter than spathe, 8.0–9.0 cm long</td></tr><tr><td rowspan="1" colspan="1">
                    <bold>Staminodes</bold>
                  </td><td rowspan="1" colspan="1">narrowly fusiform, sickle-shaped, curved downwards, white</td><td rowspan="1" colspan="1">fusiform, variously directed, yellowish white</td><td rowspan="1" colspan="1">clavate, perpendicular to the spadix axis or curved upwards, white</td><td rowspan="1" colspan="1">subulate or fusiform, variously directed, white or yellow</td><td rowspan="1" colspan="1">fusiform, perpendicular to the spadix axis or slightly curved downwards, dull white</td><td rowspan="1" colspan="1">clavate-fusiform, perpendicular to the spadix axis or slightly curved downwards, yellow</td></tr><tr><td rowspan="1" colspan="1">
                    <bold>Appendix</bold>
                  </td><td rowspan="1" colspan="1">sessile, ca. 12 cm long, strongly arching, pale brown</td><td rowspan="1" colspan="1">stipitate, ca. 9 cm long, strongly arching, brown or violet</td><td rowspan="1" colspan="1">sessile, ca. 5 cm long, erect, pale brown</td><td rowspan="1" colspan="1">stipitate, ca. 15 cm long, strongly arching, brown or golden yellow</td><td rowspan="1" colspan="1">sessile, 14–15 cm long, strongly arching, dark brown</td><td rowspan="1" colspan="1">sessile, 6.2–7.0 cm long, erect or weakly arching, ivory-colored</td></tr></tbody></table></table-wrap></tp:treatment-sec><tp:treatment-sec sec-type="material" id="SECID0EXOAE"><title>Additional specimens examined (paratypes).</title><p>Thailand • Northeastern – Khon Kaen Province, 18 May 2024, <italic>Saensouk, Boonma &amp; Sengthong, SS 24518</italic> (FOF!).</p></tp:treatment-sec><ref-list><ref id="B5"><mixed-citation xmlns:xlink="http://www.w3.org/1999/xlink" xlink:type="simple"><person-group><name name-style="western"><surname>Gagnepain</surname><given-names>F</given-names></name></person-group> (<year>1942</year>) Aracées. In: Lecomte H (Ed.) Flore générale de l’Indo-Chine 6: 1075–1196. Paris.</mixed-citation></ref><ref id="B12"><mixed-citation xmlns:xlink="http://www.w3.org/1999/xlink" xlink:type="simple"><person-group><name name-style="western"><surname>Hetterscheid</surname><given-names>W</given-names></name><name name-style="western"><surname>Sookchaloem</surname><given-names>D</given-names></name><name name-style="western"><surname>Murata</surname><given-names>J</given-names></name></person-group> (<year>2001</year>) <article-title><italic><tp:taxon-name><tp:taxon-name-part taxon-name-part-type="genus">Typhonium</tp:taxon-name-part></tp:taxon-name></italic> (<tp:taxon-name><tp:taxon-name-part taxon-name-part-type="family">Araceae</tp:taxon-name-part></tp:taxon-name>) of Thailand: New species and a revised key.</article-title><source>Aroideana</source><volume>24</volume>: <fpage>30</fpage>–<lpage>55</lpage>.</mixed-citation></ref><ref id="B14"><mixed-citation xmlns:xlink="http://www.w3.org/1999/xlink" xlink:type="simple"><person-group><name name-style="western"><surname>Low</surname><given-names>SL</given-names></name><name name-style="western"><surname>Yu</surname><given-names>CC</given-names></name><name name-style="western"><surname>Ooi</surname><given-names>IH</given-names></name><name name-style="western"><surname>Eiadthong</surname><given-names>W</given-names></name><name name-style="western"><surname>Galloway</surname><given-names>A</given-names></name><name name-style="western"><surname>Zhou</surname><given-names>ZK</given-names></name><name name-style="western"><surname>Xing</surname><given-names>YW</given-names></name></person-group> (<year>2020</year>) <article-title>Extensive Miocene speciation in and out of Indochina: The biogeographic history of <italic><tp:taxon-name><tp:taxon-name-part taxon-name-part-type="genus">Typhonium</tp:taxon-name-part></tp:taxon-name></italic><italic>sensu stricto</italic> (<tp:taxon-name><tp:taxon-name-part taxon-name-part-type="family">Araceae</tp:taxon-name-part></tp:taxon-name>) and its implication for the assembly of Indochina flora.</article-title><source>Journal of Systematics and Evolution</source><volume>59</volume>(<issue>3</issue>): <fpage>419</fpage>–<lpage>428</lpage>. <ext-link xlink:href="10.1111/jse.12689" ext-link-type="doi" xlink:type="simple">https://doi.org/10.1111/jse.12689</ext-link></mixed-citation></ref><ref id="B17"><mixed-citation xmlns:xlink="http://www.w3.org/1999/xlink" xlink:type="simple"><person-group><name name-style="western"><surname>Nguyen</surname><given-names>VD</given-names></name><name name-style="western"><surname>Croat</surname><given-names>TB</given-names></name></person-group> (<year>1997</year>) <article-title>A new species of <italic><tp:taxon-name><tp:taxon-name-part taxon-name-part-type="genus">Typhonium</tp:taxon-name-part></tp:taxon-name></italic> (<tp:taxon-name><tp:taxon-name-part taxon-name-part-type="family">Araceae</tp:taxon-name-part></tp:taxon-name>) from Vietnam.</article-title><source>Aroideana</source><volume>20</volume>: <fpage>48</fpage>–<lpage>52</lpage>. <ext-link xlink:href="10.2307/4110401" ext-link-type="doi" xlink:type="simple">https://doi.org/10.2307/4110401</ext-link></mixed-citation></ref><ref id="B11"><mixed-citation xmlns:xlink="http://www.w3.org/1999/xlink" xlink:type="simple"><person-group><name name-style="western"><surname>Hetterscheid</surname><given-names>WLA</given-names></name><name name-style="western"><surname>Nguyen</surname><given-names>VD</given-names></name></person-group> (<year>2001</year>) <article-title>Three new species of <italic><tp:taxon-name><tp:taxon-name-part taxon-name-part-type="genus">Typhonium</tp:taxon-name-part></tp:taxon-name></italic> (<tp:taxon-name><tp:taxon-name-part taxon-name-part-type="family">Araceae</tp:taxon-name-part></tp:taxon-name>) from Vietnam.</article-title><source>Aroideana</source><volume>24</volume>: <fpage>24</fpage>–<lpage>29</lpage>.</mixed-citation></ref><ref id="B16"><mixed-citation xmlns:xlink="http://www.w3.org/1999/xlink" xlink:type="simple"><person-group><name name-style="western"><surname>Nguyen</surname><given-names>VD</given-names></name></person-group> (<year>2008</year>) <article-title><italic><tp:taxon-name><tp:taxon-name-part taxon-name-part-type="genus">Typhonium</tp:taxon-name-part><tp:taxon-name-part taxon-name-part-type="species">stigmatilobatum</tp:taxon-name-part></tp:taxon-name></italic> (<tp:taxon-name><tp:taxon-name-part taxon-name-part-type="family">Araceae</tp:taxon-name-part></tp:taxon-name> tribe Areae), a new species from Vietnam.</article-title><source>Kew Bulletin</source><volume>63</volume>(<issue>3</issue>): <fpage>491</fpage>–<lpage>493</lpage>. <ext-link xlink:href="10.1007/s12225-008-9044-8" ext-link-type="doi" xlink:type="simple">https://doi.org/10.1007/s12225-008-9044-8</ext-link></mixed-citation></ref><ref id="B3"><mixed-citation xmlns:xlink="http://www.w3.org/1999/xlink" xlink:type="simple"><person-group><name name-style="western"><surname>Boyce</surname><given-names>PC</given-names></name><name name-style="western"><surname>Sookchaloem</surname><given-names>D</given-names></name><name name-style="western"><surname>Hetterscheid</surname><given-names>WLA</given-names></name><name name-style="western"><surname>Gusman</surname><given-names>G</given-names></name><name name-style="western"><surname>Jacobsen</surname><given-names>N</given-names></name><name name-style="western"><surname>Idei</surname><given-names>T</given-names></name><name name-style="western"><surname>Nguyen</surname><given-names>VD</given-names></name></person-group> (<year>2012</year>) <article-title><tp:taxon-name><tp:taxon-name-part taxon-name-part-type="family">Araceae</tp:taxon-name-part></tp:taxon-name>.</article-title><source>Flora of Thailand</source><volume>11</volume>: <fpage>101</fpage>–<lpage>321</lpage>.</mixed-citation></ref></ref-list></tp:taxon-treatment>
